# Supplementary material for: Testing multiple dose combinations in clinical trials
Source: Stat Methods Med Res. 2019 Sep 24;29(7):1799–817. doi: 10.1177/0962280219871969 (PMC7309363; doi:10.1177/0962280219871969)
Supplement: Supplemental material for Testing multiple dose combinations in clinical trials [file LFC_Cardinality.R]

library(e1071)
library(prodlim)
MAT=matrix(0,5,5)
for(r in 2:5)
{
  for(s in 2:5)
  {
    K=r*s
    
    
    Indr<-combn(1:r, 2)
    Inds<-combn(1:s, 2)
    Gridrs<-expand.grid(Indr[,1],Inds)
    if(ncol(Indr)>1)
      for(i in 2:ncol(Indr))
        Gridrs<-rbind(Gridrs,expand.grid(Indr[,i],Inds))
    ALLInd<-expand.grid(1:r,1:s)
    M=bincombinations(K)
    indset<-matrix(0,nrow(Gridrs)/4,4)
    for(i in 1:(nrow(Gridrs)/4))
      indset[i,]<-row.match(Gridrs[(4*(i-1)+1):(4*(i-1)+4),],ALLInd)
    count=0
    mine1=c(0,1,1,0)
    mine2=c(1,0,0,1)
    infset=vector()
    for(i in 1:(2^K))
    {
      
      table<-t(sapply(1:nrow(indset),function(j)M[i,indset[j,]]))
      row.is.a.match1<- apply(table, 1, identical, mine1) 
      row.is.a.match2 <- apply(table, 1, identical, mine2) 
      if(any(row.is.a.match1==TRUE)|any(row.is.a.match2==TRUE))
      {infset=c(infset,i)
      count=count+1
      }
      
    }
    
    MAT[r,s]=count
    gc(verbose=FALSE)
  }
}
print(MAT)
